# Supplementary material for: Ambiol Prevents Changes in the Functional Characteristics of Mitochondria Under Hypoxia
Source: Int J Mol Sci. 2026 Apr 17;27(8):3589. doi: 10.3390/ijms27083589 (PMC13116641; doi:10.3390/ijms27083589)
Supplement: Supplementary file 1 [file ijms-27-03589-s001.zip]

Archive with 1 entries (1 files):
- ijms-4230979-supplementary.pdf
